# Supplementary material for: Quantum Biochemistry Screening and In Vitro Evaluation of Leishmania Metalloproteinase Inhibitors
Source: Int J Mol Sci. 2022 Aug 2;23(15):8553. doi: 10.3390/ijms23158553 (PMC9368959; doi:10.3390/ijms23158553)
Supplement: Supplementary file 1 [file ijms-23-08553-s001.zip]

Archive with 1 entries (1 files):
- ijms-1785126-supplementary.pdf
